# Supplementary material for: Array Comparative Genomic Hybridization Analysis Reveals Significantly Enriched Pathways in Canine Oral Melanoma
Source: Front Oncol. 2019 Dec 12;9:1397. doi: 10.3389/fonc.2019.01397 (PMC6920211; doi:10.3389/fonc.2019.01397)
Supplement: Supplementary file 1 [file Data_Sheet_1.zip]

Archive with 5 entries (5 files):
- Supplementary Material/Supplementary Material.docx
- Supplementary Material/Table S1.xlsx
- Supplementary Material/Table S2.xlsx
- Supplementary Material/Table S3.xlsx
- Supplementary Material/Table S4.xlsx
