# Supplementary material for: Array Comparative Genomic Hybridization Analysis Reveals Significantly Enriched Pathways in Canine Oral Melanoma
Source: Front Oncol. 2019 Dec 12;9:1397. doi: 10.3389/fonc.2019.01397 (PMC6920211; doi:10.3389/fonc.2019.01397)
Supplement: Supplementary file 1 [file Data_Sheet_1.zip › Supplementary Material/Table S1.xlsx]

## Sheet: Foglio1
Case ID	Site	Breed	Age	Sex	Pigmentation	Ki-67 index	Prognosis	Notes
C4	Oral-upper lip	german shepherd	11 a.	M	Medium	22.6	B	excluded
C7	Oral-mandible	cocker spaniel	11 a.	F	High	21.6	B
A3	Oral-mandible	west highland white terrier	11 a.	M	Low	16.2	G
A5	Oral-lip	shitzu	5 a.	M	Low	29.8	B
A31	Oral-lip	american cocker spaniel	10 a.	MN	Low	54.2	B
C11	Oral-upper lip	cocker spaniel	10 a.	M	High	265	B
C13	Oral-upper lip	golden retriever	13 a.	M	Absent	102.4	B
B23	Oral-mandible	pug	11 a.	M	Absent	37.4	B
C12	Oral-upper lip	basset hound	11 a.	M	Absent	9.8	G
A24	Oral	rottweiler	12 a.	FN	Low	29.6	B
A8	Oral-cheek	cross breed	17 a.	M	Low	137.4	B
A35	Oral-lip	cocker spaniel	10 a.	F	Low	26.2	B
C1	Oral-lower lip	collie	10 a.	M	High	9.6	G
C10	Oral-upper lip	pinscher	17 a.	M	High	7.6	G
B25	Oral-cheek	beagle	8 a.	M	Absent	12.4	G
A34	Oral-upper lip	golden retriever	12 a. 9 m	M	Medium	113.4	B
A29	Oral-lip	cross breed	15 a.	FN	Low	46.8	B
A28	Gum and palate	cocker spaniel	16 a.	M	Low	32.6	B
C3	Oral	collie	11 a.	M	Medium	30	B
A1	Oral-mandible	cross breed	14 a.	FN	High	72.4	B
