# Supplementary material for: Array Comparative Genomic Hybridization Analysis Reveals Significantly Enriched Pathways in Canine Oral Melanoma
Source: Front Oncol. 2019 Dec 12;9:1397. doi: 10.3389/fonc.2019.01397 (PMC6920211; doi:10.3389/fonc.2019.01397)
Supplement: Supplementary file 1 [file Data_Sheet_1.zip › Supplementary Material/Table S2.xlsx]

## Sheet: Regions
Chr	Region	Lenght (bp)	Event	% Penetrance	Samples
10	chr10:1794790-1915253	120464	GAIN	25	C7, C10, A8, C11, A1
10	chr10:10800890-10813618	12729	GAIN	25	C7, A8, C10, C4, A1
10	chr10:10813618-10883109	69492	GAIN	30	C7, B25, C10, A8, C4, A1
10	chr10:10883109-11846027	962920	GAIN	35	C7, B25, C10, A8, C4, C11, A1
10	chr10:11846027-11874994	28968	GAIN	30	B25, C10, A8, C4, C11, A1
10	chr10:11874994-12183274	308281	GAIN	35	C7, B25, A8, C10, C4, A1, C11
10	chr10:12183274-12211562	28289	GAIN	30	C7, B25, C10, C4, C11, A1
10	chr10:12211562-12578989	367428	GAIN	35	C7, B25, C10, A8, C4, A1, C11
10	chr10:12578989-12710118	131131	GAIN	30	C7, B25, C10, A8, A1, C11
10	chr10:12710118-12738648	28531	GAIN	25	C7, B25, C10, C11, A1
10	chr10:41874533-41924008	49476	GAIN	25	C7, C13, A8, C11, A1
13	chr13:56286-146527	90242	GAIN	25	A31, A8, A3, C4, B23
13	chr13:146527-4721658	4575132	GAIN	30	A31, A8, A3, A34, B23, C4
13	chr13:4721658-35581655	30859998	GAIN	35	A31, A8, A34, A3, C4, B23, C3
13	chr13:35581655-37959313	2377659	GAIN	40	A31, A8, C12, A3, A34, C3, B23, C4
13	chr13:37959313-62970004	25010693	GAIN	35	A31, A8, A34, A3, C4, B23, C3
13	chr13:62970004-63049898	79895	GAIN	30	A8, A3, A34, C3, B23, C4
13	chr13:63049898-63079162	29265	GAIN	25	A8, A34, C4, B23, C3
30	chr30:13312905-13395559	82655	GAIN	25	B25, A24, A3, B23, C4
30	chr30:13395559-13979646	584088	GAIN	30	B25, A3, A24, C4, B23, A1
30	chr30:13979647-14340164	360519	GAIN	25	B25, A24, A3, C4, A1
30	chr30:14340164-14543859	203696	GAIN	30	B25, A3, A24, C4, C3, A1
30	chr30:14543860-15379172	835313	GAIN	35	B25, A3, A24, C4, C3, B23, A1
30	chr30:15379172-16008736	629566	GAIN	40	B25, C13, A3, A24, C4, C3, B23, A1
30	chr30:16008736-16055156	46421	GAIN	35	B25, C13, A3, B23, C3, C4, A1
30	chr30:16055156-17522685	1467531	GAIN	40	B25, A31, C13, A3, C4, C3, B23, A1
30	chr30:17522685-17773010	250326	GAIN	45	B25, A31, C13, A3, A24, B23, C3, C4, A1
30	chr30:17773010-17847673	74664	GAIN	40	B25, A31, C13, A24, A3, C4, C3, A1
30	chr30:17847674-18058012	210339	GAIN	45	B25, A31, C13, A3, A24, C3, C4, B23, A1
30	chr30:18058012-18929372	871361	GAIN	40	B25, A31, A24, A3, B23, C4, C3, A1
30	chr30:18929373-18966532	37160	GAIN	35	B25, A3, A24, C3, C4, B23, A1
30	chr30:18966533-19040222	73690	GAIN	40	B25, C13, A3, A24, C3, C4, B23, A1
30	chr30:19040222-19061182	20961	GAIN	35	B25, C13, A24, A3, B23, C3, A1
30	chr30:19061183-19212711	151529	GAIN	30	B25, A24, A3, B23, C3, A1
30	chr30:19212711-19590553	377846	GAIN	25	B25, A3, B23, C3, A1
30	chr30:19590554-19715799	125246	GAIN	30	B25, A31, A3, B23, C3, A1
30	chr30:19715799-19964944	249146	GAIN	25	B25, A31, C3, B23, A1
30	chr30:19964944-20905396	940453	GAIN	30	B25, A31, B23, C3, C4, A1
30	chr30:20905397-20991517	86121	GAIN	35	B25, A31, A24, B23, C3, C4, A1
30	chr30:20991518-21291162	299645	GAIN	30	B25, A31, B23, C3, C4, A1
30	chr30:21291162-21356265	65106	GAIN	25	B25, A31, C3, B23, A1
30	chr30:21356265-22624436	1268172	GAIN	30	B25, A31, A24, B23, C3, A1
30	chr30:22624437-23777783	1153347	GAIN	25	B25, A24, B23, C3, A1
30	chr30:23777784-26742331	2964549	GAIN	30	B25, A31, A24, C3, B23, A1
30	chr30:26742331-27690038	947709	GAIN	25	B25, A31, A24, C3, A1
30	chr30:27690038-28712530	1022494	GAIN	30	B25, A31, A3, A24, C3, A1
30	chr30:28712530-30509946	1797420	GAIN	25	B25, A31, A3, C3, A1
30	chr30:30509946-31413955	904011	GAIN	30	B25, A31, C13, A3, C3, A1
30	chr30:31413955-32352042	938088	GAIN	35	B25, A31, C13, A3, C3, C4, A1
30	chr30:32352042-32555858	203817	GAIN	30	B25, A31, A3, C4, C3, A1
30	chr30:32555859-34399096	1843239	GAIN	35	B25, A31, C13, A3, C3, C4, A1
30	chr30:34399096-35820355	1421260	GAIN	30	B25, A31, C13, C4, C3, A1
30	chr30:35820355-37148766	1328412	GAIN	25	B25, A31, C13, C3, A1
10	chr10:17171640-17371084	199445	LOSS	25	A8, C4, A1, A24, B25
11	chr11:41124203-41228246	104044	LOSS	25	A8, C4, C10, B23, C13
11	chr11:41228246-41248370	20125	LOSS	30	A8, C4, C10, A3, B23, C13
11	chr11:41248370-41248429	60	LOSS	35	A8, C4, A3, C10, B23, C13, B25
11	chr11:41248429-41292229	43801	LOSS	30	A8, C4, C10, B23, C13, B25
11	chr11:41292229-41400554	108326	LOSS	25	A8, C4, C10, C13, B25
22	chr22:140481-249546	109066	LOSS	25	A8, A29, A1, C13, A34
22	chr22:249546-2108050	1858505	LOSS	30	A8, A1, A29, A3, C13, A34
22	chr22:2108050-3044891	936842	LOSS	25	A8, A29, A1, C13, A34
22	chr22:3044891-13420143	10375253	LOSS	30	A8, A1, A29, C13, A34, C3
22	chr22:13420143-53935660	40515518	LOSS	25	A8, A1, C13, A34, C3
22	chr22:53935660-54385447	449788	LOSS	30	A8, A1, A3, C13, A34, C3
22	chr22:54385447-61135000	6749555	LOSS	25	A8, A1, C13, A34, C3
30	chr30:265221-4294816	4029598	LOSS	25	C4, A31, A1, A3, B23
30	chr30:4294816-5519857	1225042	LOSS	30	A31, C4, A1, A3, B23, C3
30	chr30:5519857-5541546	21692	LOSS	25	C4, A31, A1, A3, C3
30	chr30:5541546-5759270	217725	LOSS	30	A31, C4, A1, A3, B23, C3
30	chr30:5759270-7623342	1864073	LOSS	25	C4, A31, A1, B23, C3
30	chr30:7623342-8302525	679184	LOSS	30	A31, C4, A1, B23, A34, C3
30	chr30:8302525-12102312	3799788	LOSS	25	C4, A31, A1, B23, C3

## Sheet: Genes
Gain penetrance≥25%	Gain penetrance≥40%	Loss penetrance≥25%
CAND1	FAM135B	7SK
LEMD3	COL22A1	ALG11
MSRB3	KCNK9	SCEL
LLPH	SEMA6D	TGDS
IRAK3	SLC24A5	LACC1
HELB	MYEF2	UBAC2
GRIP1	SLC12A1	HNRPDL
U6	DUT	UGGT2
UBE2NL	CEP152	RNF219
EIF2C2	SHC4	TMTC4
SYBU	SECISBP2L	DACH1
TM7SF4	COPS2	SETDB2
MFSD3	GALK2	KLF12
NRBP2	C15orf33	NDFIP2
DPYS	FGF7_CANFA	TBC1D4
EEF1D	DTWD1	CCDC122
RRM2B	ATP8B4	GPR18
COMMD8	U6	ENOX1
GPAA1	7SK	KIAA0226L
CPSF1	5S_rRNA	STK24
POP1	RF00001	FGF14
LRP12	RF00026	TM9SF2
STAP1	TRAPPC9	SUGT1
GABRG1	RF00100	B0EVF7_CANFA
KCNV1	CTXN2	PCDH20
LY6H	FBN1	LRRC63
Q2XPT7_CANFA	EID1	TPT1
CHRNA3	FAM227B	INTS6
BAALC	FGF7	RBM26
MRPL13		CLDN10
FZD6_CANFA		LCP1
CYC1		MZT1
FAM83H		BORA
B3FXQ6_CANFA		CAB39L
SRP72_CANFA		METTL21C
FBXO43		TEX30
CNGA1_CANFA		MTRF1
ATP10D		GPR180
TMPRSS11D		DNAJC15
PUF60		PCDH9
USP46		FAM124A
UBR5		CLYBL
LIMCH1		LMO7
TRIB1		LECT1
LRRC14		OXGR1
OXR1		CDADC1
NIPAL2		SPERT
MTBP		SPRY2
GPIHBP1		EPSTI1
TSNARE1		DZIP1
Q1ERT3_CANFA		5HT2A_CANFA
Q9N2G8_CANFA		GPC5
CHRNA5		TNFSF11
UDB31_CANFA		FAM194B
FAM84B		MBNL2
RPL31		B8K1W7_CANFA
TAF2		ESD
EPHA5		Q70HQ9_CANFA
SPAG1		TPP2
PLEC		DOCK9
GLI4		KDELC1
SCRIB		IRG1
MYC_CANFA		EBPL
LRRC24		KBTBD6
HEATR7A		KLHL1
TMPRSS11A		DIS3
BEND4		NAA16
LAPTM4B		WBP4
SLC30A8		FAM216B
HHLA1		S15A1_CANFA
CWH43		NALCN
ST3GAL1		LRCH1
TRHR		OLFM4
ARHGAP39		FNDC3A
HSF1		ITM2B
KIAA1211		RAP2A
GSDMC		CLN5_CANFA
TRMT12		RNASEH2B
COMMD5		RCBTB1
WDYHV1		B0LDS6_CANFA
CTHRC1		PCDH17
NUDCD1		EDNRB_CANFA
RNF139		FBXL3
UBA6		IPO5
TATDN1		AKAP11
SLC25A32		CPB2
KCNS2		ARGLU1
KCNQ3		ELF1
RHPN1		PCCA
SPATC1		CCDC70
SLC39A4		TRIM13
ABRA		KCTD4
KIFC2		CYSLTR2
FAM49B		Q95LE9_CANFA
ZFAT		CCDC168
ODAM_CANFA		LIG4
STK3		DCT
GABRA2		PIBF1
PSMA4		MYCBP2
IGFBP7		RCBTB2
CSMD3		DGKH
FBXO32		C4NZX1_CANFA
RNF19A		SLITRK6
MATN2		WDFY2
SHARPIN		SLC25A30
AASDH		PHF11
NDUFB9		ZIC2
MED30		NUFIP1
KHDRBS3		SPRYD7
KLHL38		BIVM
GRXCR1		ITGBL1
NIPAL1		KCNRG
RPL8		Q9N122_CANFA
DSCC1		MRPL47
DENND3		KLF5
CSN3		TDRD3
ANGP1_CANFA		NUDT15
SLAIN2		KPNA3
DCAF13		MYO16
MAFA		A2LD1
ODF1		SUCLA2
EXT1		SLITRK5
MTSS1		DNAJC3
OSR2		SERP2
DGAT1		ZIC5
PYCRL		FARP1
DCUN1D4		KIAA1704
PDCL2		GPR183
ASAP1		SIAH3
PTK2		SLAIN1
VPS13B		KCTD12
KLF10		COG3
ANX13_CANFA		U6
VPS28		SNORA42
HAS2		U1
KCTD8		5S_rRNA
AMTN		U3
SQLE		SNORA46
SAMD12		cfa-mir-18a
SLC10A4		U2
PPP1R14B		SNORA31
TMPRSS11F		cfa-mir-19b-1
ANKRD46		cfa-mir-19a
TMEM33		SNORA62
TNFRSF11B		SNORA72
DERL1		cfa-mir-15a
GSDMD		SNORD112
SLC45A4		U4
FOXH1		cfa-mir-759
TXK		cfa-mir-17
AZIN1		cfa-mir-20a
YIPF7		cfa-mir-16-1
TSTA3		SCARNA20
SNX31		U6atac
TRPS1		cfa-mir-92a-1
RIMS2		Y_RNA
DEPTOR		RAD51_CANFA
NOA1		SPTBN5
SLA		TYRO3
PSCA		PAK6
LRRC6		TMCO5A
AMBN		OR4K15
COLEC10		OR4F15
ZNF706		FAM82A2
AGPHD1		OR4N5
EXOC1		EXD1
LRRC66		SPRED1
SLC30A9		FMN1
KIAA1875		SCG5
ARL9		FAM98B
TMPRSS11B		GCHFR
SLURP1		DNAJC17
PHF20L1		ARHGAP11A
RSPO2		LPCAT4
GABRA4		GJD2
CORIN		RASGRP1
TEC		ACTC1
GUF1		C15orf55
WDR67		OIP5
LYPD2		ZFYVE19
SGCB		NOP10
PPP1R16A		Q1ERZ1_CANFA
PPAT		AQR
FIP1L1		TMEM85
ZAR1		THBS1
IREB2		MAPKBP1
GRHL2		EHD4
LYNX1		C15orf52
EIF3E		C15orf29
Q3HTU0_CANFA		PLA2G4B
GRSF1		NDUFAF1
SNRPD2		DISP2
ZN252_CANFA		C15orf24
RCAS1_CANFA		AVEN
CENPC1		PLA2G4E
SAP18		C15orf23
TMEM74		PPP1R14D
ZHX2		RYR3
ZNF572		FSIP1
KCNK9		SPINT1
GPR20		ZNF770
SHISA3		ATPBD4
COX7B2		PLA2G4D
CABS1		MGA
FRYL		GPR176
EXOSC4		VPS18
TMEM71		C15orf41
FBXL6		MEIS2
SPINK2		RPAP1
PABPC1		IVD
C8orf33		DLL4
FAM135B		BMF
WISP1		BUB1B
FAM91A1		BAHD1
ATAD2		OR4K2
KIAA0196		OR4K5
LNX1		CHRM5
EIF3H		GREM1
KIT_CANFA		C15orf62
C8orf47		CHST14
COL14A1		C15orf57
NDRG1		CHAC1
GABRB1		INO80
SRD5A3		RPUSD2
PTP4A3		CASC5
CHRNB4		ITPKA
NFXL1		RHOV
HRSP12		RTF1
SPATA18		PLCB2
ST1B1_CANFA		EIF2AK4
ATP6V1C1		snoU13
ENAM		RF00100
GPT		ATP7B
GNPDA2		SERPINE3
LY6E		RF00001
FAM83A		RF01169
FER1L6		RF00026
NCALD		MIR15A
ENPP2		MIR16-1
UTP3		MLNR
ADCK5		RB1
CCDC166		LPAR6
EFR3A		MED4
TONSL		NDUFB6
PAICS		RF00003
TMEM165		RF00004
IGJ		RUBCNL
OCIAD1		ZC3H13
POLR2B		ERICH6B
TECRL		RF00322
MAPK15		RF00404
GNRHR_CANFA		GPALPP1
CHIC2		TSC22D1
UTP23		VWA8
ZC3H3		KBTBD7
COL22A1		CNMD
WFS1		DIAPH3
ADCY8		RF00012
Q95JD6_CANFA		RF00619
GSX2		RF00406
CLOCK		COMMD6
RUFY3		UCHL3
Q6E7G6_CANFA		ACOD1
SULT1E1		CLN5
TMEM65		EDNRB
RASL11B		RF00019
YTHDC1		C22H16orf87
MAF1		SLITRK1
TIGD5		RF00091
GRINA		MIR17
PHOX2B		MIR19A
CYHR1		MIR19B1
BAI1		MIR92A1
RAD21		ABCC4
NOV		HS6ST3
U4		SLC15A1
SNORA26		RF00015
SNORA62		GGACT
5S_rRNA		RF00139
SNORA72		RF00601
SNORA32		SLC10A2
cfa-mir-151		EFNB2
7SK		FAM155A
SNORA48		ABHD13
SNORA73		TNFSF13B
cfa-mir-599		DPH6
U2		C30H15orf41
SNORD74		SRP14
cfa-mir-875		ANKRD63
U1		CCDC9B
Y_RNA		KNSTRN
cfa-mir-30b		CCDC32
U5		KNL1
cfa-mir-30d		RAD51
SNORD112		RMDN3
C15orf43		C30H15orf62
SORD		CHP1
GTF2A2		NUSAP1
DAPK2		JMJD7
MYO5C
RASL12
RNF111
RPLP1
RORA
C15orf63
MEGF11
PYGO1
CLPX
SNAPC5
PRTG
BNIP2
UNC13C
TCF12
PLDN
SLC27A2
RL4_CANFA
AAGAB
Q56JJ2_CANFA
LACTB
SCG3
SNX22
RBPMS2
COPS2
RPS27L
A7E3L5_CANFA
DPP8
SPPL2A
VPS13C
MYO5A
HDC
IQCH
RAB8B
SLC12A1
NEDD4
SHF
SPG11
ANXA2_CANFA
AP4E1
GLCE
FAM63B
CCNB2
LCTL
LYSMD2
MFAP1
TMOD2
CSNK1G1
PAQR5
FAM96A
MAP1A
SLC24A1
GABPB1
APH1B
DENND4A
CALML4
CILP
SECISBP2L
STRC
GALK2
TMOD3
PIF1
PPIB
PPIP5K1
DUT
CLN6_CANFA
GLDN
TNFAIP8L3
SLTM
CP19A_CANFA
PARP16
CATSPER2
CA12
WDR76
TPM1
C15orf61
MYO1E
USP8
RSL24D1
D2YYC0_CANFA
MAP2K5
KIF23
PATL2
FRMD5
ALDH1A2
Q6IU04_CANFA
FEM1B
C15orf33
SEMA6D
FGF7_CANFA
ZWILCH
B2M
PLEKHO2
PDIA3
DIS3L
USP50
IGDCC3
RB11A_CANFA
RB27A_CANFA
DTWD1
CORO2B
CEP152
PTPLAD1
MAPK6
KIAA0101
TLN2
DUOXA2
ATP8B4
SHC4
SNX1
ANKDD1A
CGNL1
USP3
SPATA5L1
ARPP19
TP53BP1
GCNT3
TEX9
NARG2
AN32A_CANFA
TIPIN
EIF3J
CCPG1
TRPM7
SLC30A4
GNB5
DUOXA1
PIAS1
TRIM69
SLC24A5
TRIP4
ONECUT1
CASC4
MYEF2
SKOR1
ELL3
FAM214A
Q1HG71_CANFA
AQP9
MNS1
SPG21
DYX1C1-CCPG1
SMAD6
DMXL2
ZNF280D
C15orf44
CTDSPL2
RFX7
MTFMT
FAM81A
LIPC
WDR72
Q9MZF3_CANFA
TLE3
HERC1
DUOX1_CANFA
IGDCC4
SNORA25
SNORD18
SNORA51
SNORD16
cfa-mir-147
cfa-mir-628
SCARNA14
cfa-mir-190a
RF00026
RGS22
RF00001
RF00019
FZD6
DCSTAMP
ZFPM2
RF00091
ANGPT1
PKHD1L1
EBAG9
RF01169
MAL2
SNTB1
RF00003
TBC1D31
ZHX1
ANXA13
WASHC5
RF00015
RF00100
MYC
RF00045
TG
RF00554
RF00421
RF00284
TRAPPC9
CHRAC1
37469
MROH5
ADGRB1
THEM6
ZNF696
NAPRT
PYCR3
ZNF623
OPLAH
HGH1
MROH1
BOP1
TMEM249
RECQL4
ZNF7
ZNF517
ZNF34
ZNF250
ZNF16
ZNF252
HYKK
ATP8A1
RF00004
CNGA1
OCIAD2
RF00568
SCFD2
PDGFRA
KIT
KDR
EXOC1L
CEP135
SRP72
THEGL
HOPX
RF00020
REST
ADGRL3
CENPC
GNRHR
TMPRSS11E
UGT2B31
UGT2A3
UGT2A1
SULT1B1
CSN1S1
CSN2
PRR27
ODAM
JCHAIN
SERF2
MIR1282
SERINC4
RF01957
RF01956
RF01955
TERB2
DUOX2
DUOX1
GATM
C15orf48
BLOC1S6
CTXN2
FBN1
EID1
FAM227B
FGF7
CYP19A1
LEO1
RF00402
RF00432
RAB27A
PIGB
DNAAF4
POLR2M
ADAM10
MINDY2
FOXB1
ANXA2
ICE2
CIAO2A
ZNF609
OAZ2
SLC51B
UBAP1L
PDCD7
HACD3
INTS14
RAB11A
RF00582
MAP2K1
RPL4
RF00093
RF00138
SMAD3
C30H15orf61
CLN6
ITGA11
ANP32A
SPESP1
NOX5
