# Supplementary material for: Array Comparative Genomic Hybridization Analysis Reveals Significantly Enriched Pathways in Canine Oral Melanoma
Source: Front Oncol. 2019 Dec 12;9:1397. doi: 10.3389/fonc.2019.01397 (PMC6920211; doi:10.3389/fonc.2019.01397)
Supplement: Supplementary file 1 [file Data_Sheet_1.zip › Supplementary Material/Table S3.xlsx]

## Sheet: Regions
Chr	start	end	Region	Lenght (bp)	median FDR
9	1708796	1745101	chr9:1708796-1745101	36305	0.048
9	2197055	2878773	chr9:2197055-2878773	681718	0.04
9	4831989	4883118	chr9:4831989-4883118	51129	0.04
9	5031428	5064359	chr9:5031428-5064359	32931	0.04
10	1431570	3244112	chr10:1431570-3244112	1812542	0.0201
10	9191890	12738589	chr10:9191890-12738589	3546699	0.0285
10	12933238	13032725	chr10:12933238-13032725	99487	0.04
10	37888993	38077334	chr10:37888993-38077334	188341	0.04
10	38175657	40624523	chr10:38175657-40624523	2448866	0.0267
10	40947054	42451871	chr10:40947054-42451871	1504817	0.0267
10	43497734	43868294	chr10:43497734-43868294	370560	0.04
10	44103580	44249222	chr10:44103580-44249222	145642	0.04
10	44318324	45125395	chr10:44318324-45125395	807071	0.0201
10	48539919	52279949	chr10:48539919-52279949	3740030	0.038
13	33913	26867672	chr13:33913-26867672	26833759	0.04
13	26944190	63107227	chr13:26944190-63107227	36163037	0.04
30	13395559	18258432	chr30:13395559-18258432	4862873	0.024
30	18966533	19061123	chr30:18966533-19061123	94590	0.04
30	32888765	32925462	chr30:32888765-32925462	36697	0.04
30	34926521	35135763	chr30:34926521-35135763	209242	0.045

## Sheet: Genes
GISTIC2.0
RDH5
C12orf66
C12orf56
CD63
RNF149
XPOT
PPM1B
CMC2
ATP6V1E2
TBC1D30
TBC1D8
Q9GKM3_CANFA
OR10P1
C2orf49
TGFBRAP1
GCC2
ZFP36L2
WIF1
MRPS9
PREPL
GDF11
DYRK2
SARNP
CAND1
LEMD3
RPL31
THADA_CANFA
C2orf29
SULT1C4
TBK1
POU3F3
METTL7B
CAMKMT
MSRB3
ITGA7
LLPH
SIX3
SLC9A2
SIX2
SRBD1
PLEKHH2
SULT1C2
NPAS2
PRKCE
ORMDL2
SULT1C3
EPAS1
SLC9A4
DYNC2LI1
IRAK3
SLC5A7
ABCG5
RHOQ
HELB
PIGF
CRIPT
EDAR
SOCS5
IL18RAP
IL18R1
MCFD2
E2R8D3_CANFA
IL1RL1
TTC7A
ABCG8
GRIP1
ST6GAL2
TMEM5
MMP19
SRGAP1
MAP4K4
LRPPRC
CCDC138
UXS1
IL1R2
C2orf40
WIBG
RASSF3
FHL2
Q32KH4_CANFA
Q66N59_CANFA
U2
SNORD89
SNORA42
5S_rRNA
SNORA31
U6
U4
7SK
UBE2NL
EIF2C2
SYBU
TM7SF4
MFSD3
NRBP2
DPYS
EEF1D
RRM2B
COMMD8
GPAA1
CPSF1
POP1
LRP12
STAP1
GABRG1
KCNV1
LY6H
Q2XPT7_CANFA
CHRNA3
BAALC
MRPL13
FZD6_CANFA
CYC1
FAM83H
B3FXQ6_CANFA
SRP72_CANFA
FBXO43
CNGA1_CANFA
ATP10D
TMPRSS11D
PUF60
USP46
UBR5
LIMCH1
TRIB1
LRRC14
OXR1
NIPAL2
MTBP
GPIHBP1
TSNARE1
Q1ERT3_CANFA
Q9N2G8_CANFA
CHRNA5
UDB31_CANFA
FAM84B
TAF2
EPHA5
SPAG1
PLEC
GLI4
SCRIB
MYC_CANFA
LRRC24
HEATR7A
TMPRSS11A
BEND4
LAPTM4B
SLC30A8
HHLA1
CWH43
ST3GAL1
TRHR
ARHGAP39
HSF1
KIAA1211
GSDMC
TRMT12
COMMD5
WDYHV1
CTHRC1
NUDCD1
RNF139
UBA6
TATDN1
SLC25A32
KCNS2
KCNQ3
RHPN1
SPATC1
SLC39A4
ABRA
KIFC2
FAM49B
ZFAT
ODAM_CANFA
STK3
GABRA2
PSMA4
IGFBP7
CSMD3
FBXO32
RNF19A
MATN2
SHARPIN
AASDH
NDUFB9
MED30
KHDRBS3
KLHL38
GRXCR1
NIPAL1
RPL8
DSCC1
DENND3
CSN3
ANGP1_CANFA
SLAIN2
DCAF13
MAFA
ODF1
EXT1
MTSS1
OSR2
DGAT1
PYCRL
DCUN1D4
PDCL2
ASAP1
PTK2
VPS13B
KLF10
ANX13_CANFA
VPS28
HAS2
KCTD8
AMTN
SQLE
SAMD12
SLC10A4
PPP1R14B
TMPRSS11F
ANKRD46
TMEM33
TNFRSF11B
DERL1
GSDMD
SLC45A4
FOXH1
TXK
AZIN1
YIPF7
TSTA3
SNX31
TRPS1
RIMS2
DEPTOR
NOA1
SLA
PSCA
LRRC6
AMBN
COLEC10
ZNF706
AGPHD1
EXOC1
LRRC66
SLC30A9
KIAA1875
ARL9
TMPRSS11B
SLURP1
PHF20L1
RSPO2
GABRA4
CORIN
TEC
GUF1
WDR67
LYPD2
SGCB
PPP1R16A
PPAT
FIP1L1
ZAR1
IREB2
GRHL2
LYNX1
EIF3E
Q3HTU0_CANFA
GRSF1
SNRPD2
ZN252_CANFA
RCAS1_CANFA
CENPC1
SAP18
TMEM74
ZHX2
ZNF572
KCNK9
GPR20
SHISA3
COX7B2
CABS1
FRYL
EXOSC4
TMEM71
FBXL6
SPINK2
PABPC1
C8orf33
FAM135B
WISP1
FAM91A1
ATAD2
KIAA0196
LNX1
EIF3H
KIT_CANFA
C8orf47
COL14A1
NDRG1
GABRB1
SRD5A3
PTP4A3
CHRNB4
NFXL1
HRSP12
SPATA18
MOB1B
ST1B1_CANFA
ATP6V1C1
ENAM
GPT
GNPDA2
LY6E
FAM83A
FER1L6
NCALD
ENPP2
UTP3
ADCK5
CCDC166
EFR3A
TONSL
PAICS
TMEM165
IGJ
OCIAD1
POLR2B
TECRL
MAPK15
GNRHR_CANFA
CHIC2
UTP23
ZC3H3
COL22A1
WFS1
ADCY8
Q95JD6_CANFA
GSX2
CLOCK
RUFY3
Q6E7G6_CANFA
SULT1E1
TMEM65
RASL11B
YTHDC1
MAF1
TIGD5
GRINA
PHOX2B
CYHR1
BAI1
RAD21
NOV
SNORA26
SNORA62
SNORA72
SNORA32
cfa-mir-151
SNORA48
SNORA73
cfa-mir-599
SNORD74
cfa-mir-875
U1
Y_RNA
cfa-mir-30b
U5
cfa-mir-30d
SNORD112
C15orf43
SORD
C15orf63
PLDN
SLC12A1
SHF
SPG11
MFAP1
SECISBP2L
STRC
PPIP5K1
DUT
CATSPER2
WDR76
PATL2
FRMD5
Q6IU04_CANFA
SEMA6D
B2M
PDIA3
CEP152
PTPLAD1
DUOXA2
ATP8B4
SHC4
SPATA5L1
EIF3J
SLC30A4
DUOXA1
PIAS1
TRIM69
SLC24A5
CASC4
MYEF2
SKOR1
ELL3
C15orf44
CTDSPL2
Q9MZF3_CANFA
DUOX1_CANFA
cfa-mir-147
CBX8
ENPP7
CBX2
AVPR1A
RF00322
C10H12orf66
RF00406
C10H12orf56
GNS
RF00026
RANBP2
FAM32A
RF00004
RF00001
RF00015
C10H2orf40
C10H2orf49
GPR45
RFX8
UBE2N
CREG2
RF00578
CNOT11
THADA
SLC3A1
RF00100
TMEM247
RF00139
ERICH5
RIDA
RGS22
RF00019
FZD6
DCSTAMP
ZFPM2
RF00091
ANGPT1
PKHD1L1
EBAG9
RF01169
MAL2
SNTB1
RF00003
TBC1D31
ZHX1
ANXA13
WASHC5
MYC
RF00045
TG
RF00554
RF00421
RF00284
TRAPPC9
CHRAC1
37469
MROH5
ADGRB1
THEM6
ZNF696
NAPRT
PYCR3
ZNF623
OPLAH
HGH1
MROH1
BOP1
TMEM249
RECQL4
ZNF7
ZNF517
ZNF34
ZNF250
ZNF16
ZNF252
HYKK
ATP8A1
CNGA1
OCIAD2
RF00568
SCFD2
PDGFRA
KIT
KDR
EXOC1L
CEP135
SRP72
THEGL
HOPX
RF00020
REST
ADGRL3
CENPC
GNRHR
TMPRSS11E
UGT2B31
UGT2A3
UGT2A1
SULT1B1
CSN1S1
CSN2
PRR27
ODAM
JCHAIN
SERF2
MIR1282
SERINC4
RF01957
RF01956
RF01955
TERB2
DUOX2
DUOX1
GATM
C15orf48
BLOC1S6
CTXN2
FBN1
EID1
HACD3
INTS14
