# Supplementary material for: Array Comparative Genomic Hybridization Analysis Reveals Significantly Enriched Pathways in Canine Oral Melanoma
Source: Front Oncol. 2019 Dec 12;9:1397. doi: 10.3389/fonc.2019.01397 (PMC6920211; doi:10.3389/fonc.2019.01397)
Supplement: Supplementary file 1 [file Data_Sheet_1.zip › Supplementary Material/Table S4.xlsx]

## Sheet: Pathways_GR25
GOID	GOTerm	Ontology Source	Term PValue Corrected with Benjamini-Hochberg	GOLevels	GOGroups	% Associated Genes	Nr. Genes	Associated Genes Found
WP:698	Glucuronidation	WikiPathways_27.02.2019	8.36524e-08	[-1]	Group30	34.6154	9	[UGT2A1, UGT2A3, UGT2B10, UGT2B11, UGT2B15, UGT2B17, UGT2B28, UGT2B4, UGT2B7]
KEGG:00053	Ascorbate and aldarate metabolism	KEGG_27.02.2019	9.20883e-08	[-1]	Group30	33.3333	9	[UGT2A1, UGT2A3, UGT2B10, UGT2B11, UGT2B15, UGT2B17, UGT2B28, UGT2B4, UGT2B7]
KEGG:00040	Pentose and glucuronate interconversions	KEGG_27.02.2019	1.07785e-07	[-1]	Group30	29.4118	10	[SORD, UGT2A1, UGT2A3, UGT2B10, UGT2B11, UGT2B15, UGT2B17, UGT2B28, UGT2B4, UGT2B7]
KEGG:00140	Steroid hormone biosynthesis	KEGG_27.02.2019	1.53002e-07	[-1]	Group30	20	12	[CYP19A1, SRD5A3, SULT1E1, UGT2A1, UGT2A3, UGT2B10, UGT2B11, UGT2B15, UGT2B17, UGT2B28, UGT2B4, UGT2B7]
R-HSA:156588	Glucuronidation	REACTOME_Pathways_27.02.2019	1.67688e-07	[-1]	Group30	36	9	[UGT2A1, UGT2A3, UGT2B10, UGT2B11, UGT2B15, UGT2B17, UGT2B28, UGT2B4, UGT2B7]
GO:0019585	glucuronate metabolic process	GO_BiologicalProcess-EBI-UniProt-GOA_27.02.2019_00h00	2.42125e-07	[5, 6, 8]	Group30	29.0323	9	[SORD, UGT2A1, UGT2A3, UGT2B11, UGT2B15, UGT2B17, UGT2B28, UGT2B4, UGT2B7]
KEGG:00983	Drug metabolism	KEGG_27.02.2019	3.27258e-07	[-1]	Group30	16.4557	13	[DPYS, DUT, MGST3, RRM2B, UGT2A1, UGT2A3, UGT2B10, UGT2B11, UGT2B15, UGT2B17, UGT2B28, UGT2B4, UGT2B7]
KEGG:00860	Porphyrin and chlorophyll metabolism	KEGG_27.02.2019	2.8132e-06	[-1]	Group30	21.4286	9	[UGT2A1, UGT2A3, UGT2B10, UGT2B11, UGT2B15, UGT2B17, UGT2B28, UGT2B4, UGT2B7]
KEGG:00830	Retinol metabolism	KEGG_27.02.2019	3.1101e-06	[-1]	Group30	16.4179	11	[ALDH1A2, DGAT1, UGT2A1, UGT2A3, UGT2B10, UGT2B11, UGT2B15, UGT2B17, UGT2B28, UGT2B4, UGT2B7]
R-HSA:156580	Phase II - Conjugation of compounds	REACTOME_Pathways_27.02.2019	1.0449e-05	[-1]	Group30	11.9266	13	[MGST3, OPLAH, SULT1B1, SULT1E1, UGT2A1, UGT2A3, UGT2B10, UGT2B11, UGT2B15, UGT2B17, UGT2B28, UGT2B4, UGT2B7]
KEGG:00982	Drug metabolism	KEGG_27.02.2019	3.49942e-05	[-1]	Group30	13.8889	10	[MGST3, UGT2A1, UGT2A3, UGT2B10, UGT2B11, UGT2B15, UGT2B17, UGT2B28, UGT2B4, UGT2B7]
KEGG:00980	Metabolism of xenobiotics by cytochrome P450	KEGG_27.02.2019	5.23503e-05	[-1]	Group30	13.1579	10	[MGST3, UGT2A1, UGT2A3, UGT2B10, UGT2B11, UGT2B15, UGT2B17, UGT2B28, UGT2B4, UGT2B7]
KEGG:05204	Chemical carcinogenesis	KEGG_27.02.2019	9.50778e-05	[-1]	Group30	12.1951	10	[MGST3, UGT2A1, UGT2A3, UGT2B10, UGT2B11, UGT2B15, UGT2B17, UGT2B28, UGT2B4, UGT2B7]
GO:0042403	thyroid hormone metabolic process	GO_BiologicalProcess-EBI-UniProt-GOA_27.02.2019_00h00	0.000262066	[3, 4, 5]	Group28	19.3548	6	[DUOX1, DUOX2, DUOXA1, DUOXA2, SULT1B1, TG]
GO:0006378	mRNA polyadenylation	GO_BiologicalProcess-EBI-UniProt-GOA_27.02.2019_00h00	0.000984474	[7, 8, 9, 10]	Group04	11.1111	8	[ASAP1, CPSF1, DNAAF4, GRSF1, HSF1, LEO1, PABPC1, ZC3H3]
GO:0030548	acetylcholine receptor regulator activity	GO_BiologicalProcess-EBI-UniProt-GOA_27.02.2019_00h00	0.00208912	[6, 7, 8, 9]	Group01	22.2222	4	[LY6E, LY6H, SLURP1, SLURP2]
GO:0042487	regulation of odontogenesis of dentin-containing tooth	GO_BiologicalProcess-EBI-UniProt-GOA_27.02.2019_00h00	0.00230719	[6, 7, 8, 9]	Group23	21.0526	4	[AMTN, ENAM, RSPO2, TNFRSF11B]
GO:0050665	hydrogen peroxide biosynthetic process	GO_BiologicalProcess-EBI-UniProt-GOA_27.02.2019_00h00	0.00230719	[4, 5, 6]	Group28	21.0526	4	[DUOX1, DUOX2, DUOXA1, DUOXA2]
R-HSA:629597	Highly calcium permeable nicotinic acetylcholine receptors	REACTOME_Pathways_27.02.2019	0.00234349	[-1]	Group29	33.3333	3	[CHRNA3, CHRNA5, CHRNB4]
GO:0030318	melanocyte differentiation	GO_BiologicalProcess-EBI-UniProt-GOA_27.02.2019_00h00	0.0023836	[4, 5]	Group25	15.625	5	[BLOC1S6, KIT, MYO5A, RAB27A, SLC24A5]
GO:0003094	glomerular filtration	GO_BiologicalProcess-EBI-UniProt-GOA_27.02.2019_00h00	0.0023836	[5]	Group26	15.625	5	[CORO2B, JCHAIN, MYO1E, SLC52A1, SLC52A2]
GO:1904315	transmitter-gated ion channel activity involved in regulation of postsynaptic membrane potential	GO_BiologicalProcess-EBI-UniProt-GOA_27.02.2019_00h00	0.00329475	[6, 7, 8, 9, 10, 11, 12, 13]	Group29	11.5385	6	[CHRNA3, CHRNA5, CHRNB4, GABRA2, GABRA4, GABRG1]
R-HSA:71288	Creatine metabolism	REACTOME_Pathways_27.02.2019	0.00401598	[-1]	Group10	27.2727	3	[CKMT1A, CKMT1B, GATM]
WP:1539	Angiogenesis	WikiPathways_27.02.2019	0.00469975	[-1]	Group11	16.6667	4	[ANGPT1, KDR, PDGFRA, PTK2]
R-HSA:622323	Presynaptic nicotinic acetylcholine receptors	REACTOME_Pathways_27.02.2019	0.00480099	[-1]	Group29	25	3	[CHRNA3, CHRNA5, CHRNB4]
R-HSA:629594	Highly calcium permeable postsynaptic nicotinic acetylcholine receptors	REACTOME_Pathways_27.02.2019	0.00480099	[-1]	Group29	25	3	[CHRNA3, CHRNA5, CHRNB4]
GO:0022851	GABA-gated chloride ion channel activity	GO_BiologicalProcess-EBI-UniProt-GOA_27.02.2019_00h00	0.00587368	[10, 11, 12, 13]	Group29	23.0769	3	[GABRA2, GABRA4, GABRG1]
R-HSA:264876	Insulin processing	REACTOME_Pathways_27.02.2019	0.0064483	[-1]	Group03	14.8148	4	[EXOC1, MYO5A, RAB27A, SLC30A8]
GO:0006590	thyroid hormone generation	GO_BiologicalProcess-EBI-UniProt-GOA_27.02.2019_00h00	0.0064483	[4, 5, 6]	Group28	14.8148	4	[DUOX1, DUOX2, DUOXA1, DUOXA2]
GO:0052697	xenobiotic glucuronidation	GO_BiologicalProcess-EBI-UniProt-GOA_27.02.2019_00h00	0.00801072	[4, 6, 7, 8, 10]	Group22	20	3	[UGT2B11, UGT2B28, UGT2B4]
R-HSA:181431	Acetylcholine binding and downstream events	REACTOME_Pathways_27.02.2019	0.00801072	[-1]	Group29	20	3	[CHRNA3, CHRNA5, CHRNB4]
R-HSA:622327	Postsynaptic nicotinic acetylcholine receptors	REACTOME_Pathways_27.02.2019	0.00801072	[-1]	Group29	20	3	[CHRNA3, CHRNA5, CHRNB4]
R-HSA:629602	Activation of Nicotinic Acetylcholine Receptors	REACTOME_Pathways_27.02.2019	0.00801072	[-1]	Group29	20	3	[CHRNA3, CHRNA5, CHRNB4]
GO:0031293	membrane protein intracellular domain proteolysis	GO_BiologicalProcess-EBI-UniProt-GOA_27.02.2019_00h00	0.00807558	[6, 7]	Group18	13.7931	4	[ADAM10, APH1B, IGFBP7, SPPL2A]
WP:2363	Gastric Cancer Network 2	WikiPathways_27.02.2019	0.0119687	[-1]	Group12	12.1212	4	[ATAD2, DSCC1, FAM91A1, MYC]
GO:0006829	zinc ion transport	GO_BiologicalProcess-EBI-UniProt-GOA_27.02.2019_00h00	0.0124211	[8]	Group27	11.7647	4	[SLC30A4, SLC30A8, SLC30A9, SLC39A4]
GO:0098887	neurotransmitter receptor transport, endosome to postsynaptic membrane	GO_BiologicalProcess-EBI-UniProt-GOA_27.02.2019_00h00	0.0126705	[5, 6, 7, 8, 9, 10, 11, 12, 13, 14]	Group24	16.6667	3	[GRIP1, RAB11A, SCRIB]
GO:0022848	acetylcholine-gated cation-selective channel activity	GO_BiologicalProcess-EBI-UniProt-GOA_27.02.2019_00h00	0.0126705	[7, 8, 9, 10, 11, 12, 13, 14]	Group29	16.6667	3	[CHRNA3, CHRNA5, CHRNB4]
WP:692	Sulfation Biotransformation Reaction	WikiPathways_27.02.2019	0.0138243	[-1]	Group17	15.7895	3	[GSR, SULT1B1, SULT1E1]
GO:0007342	fusion of sperm to egg plasma membrane involved in single fertilization	GO_BiologicalProcess-EBI-UniProt-GOA_27.02.2019_00h00	0.0138243	[3, 4, 5, 6, 7]	Group19	15.7895	3	[NOX5, SPESP1, TRIB1]
GO:0032402	melanosome transport	GO_BiologicalProcess-EBI-UniProt-GOA_27.02.2019_00h00	0.0151887	[5, 6, 7, 8]	Group25	10.8108	4	[BLOC1S6, MYO5A, RAB11A, RAB27A]
WP:3529	Zinc homeostasis	WikiPathways_27.02.2019	0.0151887	[-1]	Group27	10.8108	4	[SLC30A4, SLC30A8, SLC30A9, SLC39A4]
GO:0031274	positive regulation of pseudopodium assembly	GO_BiologicalProcess-EBI-UniProt-GOA_27.02.2019_00h00	0.0154749	[4, 5, 6, 7, 8, 9]	Group09	15	3	[CEP135, KIT, SLC52A1]
GO:0070166	enamel mineralization	GO_BiologicalProcess-EBI-UniProt-GOA_27.02.2019_00h00	0.0154749	[4, 5, 6, 7, 8, 9, 10]	Group23	15	3	[AMTN, ENAM, WDR72]
GO:0003093	regulation of glomerular filtration	GO_BiologicalProcess-EBI-UniProt-GOA_27.02.2019_00h00	0.0154749	[5, 6, 7, 9]	Group26	15	3	[CORO2B, SLC52A1, SLC52A2]
R-HSA:4641263	Regulation of FZD by ubiquitination	REACTOME_Pathways_27.02.2019	0.0166896	[-1]	Group05	14.2857	3	[FZD6, RSPO2, USP8]
R-HSA:5620916	VxPx cargo-targeting to cilium	REACTOME_Pathways_27.02.2019	0.0166896	[-1]	Group08	14.2857	3	[ASAP1, EXOC1, RAB11A]
WP:3640	Imatinib and Chronic Myeloid Leukemia	WikiPathways_27.02.2019	0.0166896	[-1]	Group13	14.2857	3	[KIT, MYC, PDGFRA]
WP:4331	Neovascularisation processes	WikiPathways_27.02.2019	0.0166896	[-1]	Group15	14.2857	3	[KDR, KIT, SMAD3]
WP:691	Tamoxifen metabolism	WikiPathways_27.02.2019	0.0166896	[-1]	Group16	14.2857	3	[SULT1E1, UGT2B15, UGT2B7]
GO:0000038	very long-chain fatty acid metabolic process	GO_BiologicalProcess-EBI-UniProt-GOA_27.02.2019_00h00	0.0171702	[5, 6, 8]	Group00	10.2564	4	[AQP9, HACD3, SLC27A2, TECRL]
GO:0034369	plasma lipoprotein particle remodeling	GO_BiologicalProcess-EBI-UniProt-GOA_27.02.2019_00h00	0.0177078	[3, 4, 5, 6]	Group20	10	4	[GPIHBP1, HHLA1, LIPC, OC90]
GO:1990126	retrograde transport, endosome to plasma membrane	GO_BiologicalProcess-EBI-UniProt-GOA_27.02.2019_00h00	0.0177078	[5, 6]	Group24	10	4	[GRIP1, RAB11A, SCRIB, SNX31]
WP:1602	Nicotine Activity on Dopaminergic Neurons	WikiPathways_27.02.2019	0.0179267	[-1]	Group29	13.6364	3	[CHRNA3, CHRNA5, KCNK9]
GO:0042776	mitochondrial ATP synthesis coupled proton transport	GO_BiologicalProcess-EBI-UniProt-GOA_27.02.2019_00h00	0.0240393	[4, 5, 6, 7, 9, 10, 11, 12, 13]	Group21	12	3	[ATP5PD, ATP5PO, CYC1]
R-HSA:5223345	Miscellaneous transport and binding events	REACTOME_Pathways_27.02.2019	0.0260099	[-1]	Group07	11.5385	3	[CSN1S1, CSN3, NIPAL1]
WP:3658	Wnt/beta-catenin Signaling Pathway in Leukemia	WikiPathways_27.02.2019	0.0260099	[-1]	Group14	11.5385	3	[FZD6, MYC, PYGO1]
GO:0005385	zinc ion transmembrane transporter activity	GO_BiologicalProcess-EBI-UniProt-GOA_27.02.2019_00h00	0.0260099	[8, 9, 10, 11]	Group27	11.5385	3	[SLC30A4, SLC30A8, SLC39A4]
KEGG:04744	Phototransduction	KEGG_27.02.2019	0.0308354	[-1]	Group02	10.7143	3	[CALML4, CNGA1, SLC24A1]
R-HSA:499943	Interconversion of nucleotide di- and triphosphates	REACTOME_Pathways_27.02.2019	0.035982	[-1]	Group06	10	3	[DUT, GSR, RRM2B]

## Sheet: Pathways_LR25
GOID	GOTerm	Ontology Source	Term PValue Corrected with Benjamini-Hochberg	GOLevels	GOGroups	% Associated Genes	Nr. Genes	Associated Genes Found
GO:0090051	negative regulation of cell migration involved in sprouting angiogenesis	GO_BiologicalProcess-EBI-UniProt-GOA_27.02.2019_00h00	0.00130969	[6, 7, 8, 9, 10, 11, 12, 13, 14]	Group0	15.7895	3	[DLL4, SPRED1, THBS1]
R-HSA:388844	Receptor-type tyrosine-protein phosphatases	REACTOME_Pathways_27.02.2019	0.0013584	[-1]	Group1	15	3	[SLITRK1, SLITRK5, SLITRK6]
WP:4300	Extracellular vesicles in the crosstalk of cardiac cells	WikiPathways_27.02.2019	4.97352e-06	[-1]	Group2	21.4286	6	[MIR17, MIR18A, MIR19A, MIR19B1, MIR20A, MIR92A1]
KEGG:00591	Linoleic acid metabolism	KEGG_27.02.2019	0.00043174	[-1]	Group3	13.7931	4	[JMJD7-PLA2G4B, PLA2G4B, PLA2G4D, PLA2G4E]
KEGG:00592	alpha-Linolenic acid metabolism	KEGG_27.02.2019	0.000357186	[-1]	Group3	16	4	[JMJD7-PLA2G4B, PLA2G4B, PLA2G4D, PLA2G4E]
R-HSA:1482788	Acyl chain remodelling of PC	REACTOME_Pathways_27.02.2019	0.000450544	[-1]	Group3	14.2857	4	[JMJD7-PLA2G4B, PLA2G4B, PLA2G4D, PLA2G4E]
R-HSA:1482801	Acyl chain remodelling of PS	REACTOME_Pathways_27.02.2019	0.000339254	[-1]	Group3	17.3913	4	[JMJD7-PLA2G4B, PLA2G4B, PLA2G4D, PLA2G4E]
R-HSA:1482839	Acyl chain remodelling of PE	REACTOME_Pathways_27.02.2019	0.000423286	[-1]	Group3	13.3333	4	[JMJD7-PLA2G4B, PLA2G4B, PLA2G4D, PLA2G4E]
R-HSA:1482925	Acyl chain remodelling of PG	REACTOME_Pathways_27.02.2019	0.00130969	[-1]	Group3	15.7895	3	[JMJD7-PLA2G4B, PLA2G4B, PLA2G4D]
R-HSA:1483115	Hydrolysis of LPC	REACTOME_Pathways_27.02.2019	1.35249e-05	[-1]	Group3	40	4	[JMJD7-PLA2G4B, PLA2G4B, PLA2G4D, PLA2G4E]

## Sheet: Pathways_GS
GOID	GOTerm	Ontology Source	Term PValue Corrected with Benjamini-Hochberg	GOLevels	GOGroups	% Associated Genes	Nr. Genes	Associated Genes Found
WP:698	Glucuronidation	WikiPathways_27.02.2019	2.35093e-08	[-1]	Group19	34.6154	9	[UGT2A1, UGT2A3, UGT2B10, UGT2B11, UGT2B15, UGT2B17, UGT2B28, UGT2B4, UGT2B7]
KEGG:00040	Pentose and glucuronate interconversions	KEGG_27.02.2019	2.46724e-08	[-1]	Group19	29.4118	10	[SORD, UGT2A1, UGT2A3, UGT2B10, UGT2B11, UGT2B15, UGT2B17, UGT2B28, UGT2B4, UGT2B7]
GO:0019585	glucuronate metabolic process	GO_BiologicalProcess-EBI-UniProt-GOA_27.02.2019_00h00	2.65611e-08	[5, 6, 8]	Group19	32.2581	10	[PRKCE, SORD, UGT2A1, UGT2A3, UGT2B11, UGT2B15, UGT2B17, UGT2B28, UGT2B4, UGT2B7]
KEGG:00053	Ascorbate and aldarate metabolism	KEGG_27.02.2019	2.76644e-08	[-1]	Group19	33.3333	9	[UGT2A1, UGT2A3, UGT2B10, UGT2B11, UGT2B15, UGT2B17, UGT2B28, UGT2B4, UGT2B7]
R-HSA:156588	Glucuronidation	REACTOME_Pathways_27.02.2019	3.13506e-08	[-1]	Group19	36	9	[UGT2A1, UGT2A3, UGT2B10, UGT2B11, UGT2B15, UGT2B17, UGT2B28, UGT2B4, UGT2B7]
KEGG:00983	Drug metabolism	KEGG_27.02.2019	9.04924e-08	[-1]	Group19	16.4557	13	[DPYS, DUT, MGST3, RRM2B, UGT2A1, UGT2A3, UGT2B10, UGT2B11, UGT2B15, UGT2B17, UGT2B28, UGT2B4, UGT2B7]
R-HSA:156580	Phase II - Conjugation of compounds	REACTOME_Pathways_27.02.2019	1.04775e-07	[-1]	Group19	13.7615	15	[MGST3, OPLAH, SULT1B1, SULT1C2, SULT1C4, SULT1E1, UGT2A1, UGT2A3, UGT2B10, UGT2B11, UGT2B15, UGT2B17, UGT2B28, UGT2B4, UGT2B7]
KEGG:00140	Steroid hormone biosynthesis	KEGG_27.02.2019	3.16358e-07	[-1]	Group19	18.3333	11	[SRD5A3, SULT1E1, UGT2A1, UGT2A3, UGT2B10, UGT2B11, UGT2B15, UGT2B17, UGT2B28, UGT2B4, UGT2B7]
KEGG:00860	Porphyrin and chlorophyll metabolism	KEGG_27.02.2019	1.09066e-06	[-1]	Group19	21.4286	9	[UGT2A1, UGT2A3, UGT2B10, UGT2B11, UGT2B15, UGT2B17, UGT2B28, UGT2B4, UGT2B7]
KEGG:00830	Retinol metabolism	KEGG_27.02.2019	7.31399e-06	[-1]	Group19	14.9254	10	[DGAT1, UGT2A1, UGT2A3, UGT2B10, UGT2B11, UGT2B15, UGT2B17, UGT2B28, UGT2B4, UGT2B7]
KEGG:00982	Drug metabolism	KEGG_27.02.2019	1.30334e-05	[-1]	Group19	13.8889	10	[MGST3, UGT2A1, UGT2A3, UGT2B10, UGT2B11, UGT2B15, UGT2B17, UGT2B28, UGT2B4, UGT2B7]
KEGG:00980	Metabolism of xenobiotics by cytochrome P450	KEGG_27.02.2019	1.96637e-05	[-1]	Group19	13.1579	10	[MGST3, UGT2A1, UGT2A3, UGT2B10, UGT2B11, UGT2B15, UGT2B17, UGT2B28, UGT2B4, UGT2B7]
KEGG:05204	Chemical carcinogenesis	KEGG_27.02.2019	3.61694e-05	[-1]	Group19	12.1951	10	[MGST3, UGT2A1, UGT2A3, UGT2B10, UGT2B11, UGT2B15, UGT2B17, UGT2B28, UGT2B4, UGT2B7]
WP:692	Sulfation Biotransformation Reaction	WikiPathways_27.02.2019	0.00012135	[-1]	Group17	26.3158	5	[SULT1B1, SULT1C2, SULT1C3, SULT1C4, SULT1E1]
GO:0042403	thyroid hormone metabolic process	GO_BiologicalProcess-EBI-UniProt-GOA_27.02.2019_00h00	0.000126399	[3, 4, 5]	Group16	19.3548	6	[DUOX1, DUOX2, DUOXA1, DUOXA2, SULT1B1, TG]
GO:0030548	acetylcholine receptor regulator activity	GO_BiologicalProcess-EBI-UniProt-GOA_27.02.2019_00h00	0.00129179	[6, 7, 8, 9]	Group06	22.2222	4	[LY6E, LY6H, SLURP1, SLURP2]
GO:0042487	regulation of odontogenesis of dentin-containing tooth	GO_BiologicalProcess-EBI-UniProt-GOA_27.02.2019_00h00	0.00151336	[6, 7, 8, 9]	Group00	21.0526	4	[AMTN, ENAM, RSPO2, TNFRSF11B]
GO:0050665	hydrogen peroxide biosynthetic process	GO_BiologicalProcess-EBI-UniProt-GOA_27.02.2019_00h00	0.00151336	[4, 5, 6]	Group16	21.0526	4	[DUOX1, DUOX2, DUOXA1, DUOXA2]
GO:0006068	ethanol catabolic process	GO_BiologicalProcess-EBI-UniProt-GOA_27.02.2019_00h00	0.00151336	[5, 6, 7]	Group17	21.0526	4	[SULT1B1, SULT1C2, SULT1C4, SULT1E1]
R-HSA:629597	Highly calcium permeable nicotinic acetylcholine receptors	REACTOME_Pathways_27.02.2019	0.00166644	[-1]	Group18	33.3333	3	[CHRNA3, CHRNA5, CHRNB4]
GO:1904315	transmitter-gated ion channel activity involved in regulation of postsynaptic membrane potential	GO_BiologicalProcess-EBI-UniProt-GOA_27.02.2019_00h00	0.00186838	[6, 7, 8, 9, 10, 11, 12, 13]	Group18	11.5385	6	[CHRNA3, CHRNA5, CHRNB4, GABRA2, GABRA4, GABRG1]
GO:0042088	T-helper 1 type immune response	GO_BiologicalProcess-EBI-UniProt-GOA_27.02.2019_00h00	0.00262919	[5]	Group14	10.7143	6	[IL18R1, IL18RAP, IL1RL1, SOCS5, TRAPPC9, UTP3]
R-HSA:71288	Creatine metabolism	REACTOME_Pathways_27.02.2019	0.00271497	[-1]	Group11	27.2727	3	[CKMT1A, CKMT1B, GATM]
WP:1539	Angiogenesis	WikiPathways_27.02.2019	0.00293857	[-1]	Group12	16.6667	4	[ANGPT1, KDR, PDGFRA, PTK2]
R-HSA:156584	Cytosolic sulfonation of small molecules	REACTOME_Pathways_27.02.2019	0.00293857	[-1]	Group17	16.6667	4	[SULT1B1, SULT1C2, SULT1C4, SULT1E1]
R-HSA:622323	Presynaptic nicotinic acetylcholine receptors	REACTOME_Pathways_27.02.2019	0.00325135	[-1]	Group18	25	3	[CHRNA3, CHRNA5, CHRNB4]
R-HSA:629594	Highly calcium permeable postsynaptic nicotinic acetylcholine receptors	REACTOME_Pathways_27.02.2019	0.00325135	[-1]	Group18	25	3	[CHRNA3, CHRNA5, CHRNB4]
R-HSA:5223345	Miscellaneous transport and binding events	REACTOME_Pathways_27.02.2019	0.00366043	[-1]	Group10	15.3846	4	[CSN1S1, CSN3, NIPAL1, NIPAL2]
GO:0022851	GABA-gated chloride ion channel activity	GO_BiologicalProcess-EBI-UniProt-GOA_27.02.2019_00h00	0.00382537	[10, 11, 12, 13]	Group18	23.0769	3	[GABRA2, GABRA4, GABRG1]
GO:0006590	thyroid hormone generation	GO_BiologicalProcess-EBI-UniProt-GOA_27.02.2019_00h00	0.00389826	[4, 5, 6]	Group16	14.8148	4	[DUOX1, DUOX2, DUOXA1, DUOXA2]
GO:0052697	xenobiotic glucuronidation	GO_BiologicalProcess-EBI-UniProt-GOA_27.02.2019_00h00	0.00545349	[4, 6, 7, 8, 10]	Group09	20	3	[UGT2B11, UGT2B28, UGT2B4]
R-HSA:181431	Acetylcholine binding and downstream events	REACTOME_Pathways_27.02.2019	0.00545349	[-1]	Group18	20	3	[CHRNA3, CHRNA5, CHRNB4]
R-HSA:622327	Postsynaptic nicotinic acetylcholine receptors	REACTOME_Pathways_27.02.2019	0.00545349	[-1]	Group18	20	3	[CHRNA3, CHRNA5, CHRNB4]
R-HSA:629602	Activation of Nicotinic Acetylcholine Receptors	REACTOME_Pathways_27.02.2019	0.00545349	[-1]	Group18	20	3	[CHRNA3, CHRNA5, CHRNB4]
WP:430	Statin Pathway	WikiPathways_27.02.2019	0.00760783	[-1]	Group03	12.1212	4	[ABCG5, ABCG8, DGAT1, SQLE]
WP:2363	Gastric Cancer Network 2	WikiPathways_27.02.2019	0.00760783	[-1]	Group13	12.1212	4	[ATAD2, DSCC1, FAM91A1, MYC]
GO:0006829	zinc ion transport	GO_BiologicalProcess-EBI-UniProt-GOA_27.02.2019_00h00	0.00818249	[8]	Group15	11.7647	4	[SLC30A4, SLC30A8, SLC30A9, SLC39A4]
GO:0022848	acetylcholine-gated cation-selective channel activity	GO_BiologicalProcess-EBI-UniProt-GOA_27.02.2019_00h00	0.0083816	[7, 8, 9, 10, 11, 12, 13, 14]	Group18	16.6667	3	[CHRNA3, CHRNA5, CHRNB4]
WP:3529	Zinc homeostasis	WikiPathways_27.02.2019	0.010352	[-1]	Group15	10.8108	4	[SLC30A4, SLC30A8, SLC30A9, SLC39A4]
GO:0050427	3'-phosphoadenosine 5'-phosphosulfate metabolic process	GO_BiologicalProcess-EBI-UniProt-GOA_27.02.2019_00h00	0.010352	[4, 5, 7, 8, 9, 10]	Group17	10.8108	4	[SULT1B1, SULT1C2, SULT1C4, SULT1E1]
GO:0031274	positive regulation of pseudopodium assembly	GO_BiologicalProcess-EBI-UniProt-GOA_27.02.2019_00h00	0.0106261	[4, 5, 6, 7, 8, 9]	Group07	15	3	[CEP135, KIT, SLC52A1]
WP:3640	Imatinib and Chronic Myeloid Leukemia	WikiPathways_27.02.2019	0.0118277	[-1]	Group01	14.2857	3	[KIT, MYC, PDGFRA]
WP:691	Tamoxifen metabolism	WikiPathways_27.02.2019	0.0118277	[-1]	Group05	14.2857	3	[SULT1E1, UGT2B15, UGT2B7]
WP:1602	Nicotine Activity on Dopaminergic Neurons	WikiPathways_27.02.2019	0.0130784	[-1]	Group18	13.6364	3	[CHRNA3, CHRNA5, KCNK9]
WP:4537	Hippo-Yap signaling pathway	WikiPathways_27.02.2019	0.0143755	[-1]	Group04	13.0435	3	[MAP4K4, NDRG1, STK3]
GO:0042776	mitochondrial ATP synthesis coupled proton transport	GO_BiologicalProcess-EBI-UniProt-GOA_27.02.2019_00h00	0.0175729	[4, 5, 6, 7, 9, 10, 11, 12, 13]	Group08	12	3	[ATP5PD, ATP5PO, CYC1]
GO:0002827	positive regulation of T-helper 1 type immune response	GO_BiologicalProcess-EBI-UniProt-GOA_27.02.2019_00h00	0.0175729	[6, 7, 8]	Group14	12	3	[IL18R1, SOCS5, UTP3]
WP:3658	Wnt/beta-catenin Signaling Pathway in Leukemia	WikiPathways_27.02.2019	0.0190184	[-1]	Group02	11.5385	3	[FZD6, MYC, WIF1]
GO:0005385	zinc ion transmembrane transporter activity	GO_BiologicalProcess-EBI-UniProt-GOA_27.02.2019_00h00	0.0190184	[8, 9, 10, 11]	Group15	11.5385	3	[SLC30A4, SLC30A8, SLC39A4]

## Sheet: ClueGo_genes
Gain penetrance≥25%	Gain penetrance≥40%	Loss penetrance≥25%	Gistic
TMBIM4	FAM135B	ATP5PD	AVPR1A
AC078927.1	COL22A1	ALG11	CMC2
IRAK3	KCNK9	ATP7B	RXYLT1
ATP5PD	TRAPPC9	CCDC70	SRGAP1
HELB	SEMA6D	WDFY2	C12orf56
GRIP1	SLC24A5	FAM124A	XPOT
CAND1	MYEF2	RNASEH2B	TBK1
VPS13B	SLC12A1	KCNRG	GNS
RGS22	DUT	TRIM13	TBC1D30
MRTO4	FBN1	SPRYD7	WIF1
FBXO43	CEP152	KPNA3	TMBIM4
SPAG1	SHC4	EBPL	AC078927.1
RNF19A	EID1	SETDB2	IRAK3
SNX31	SECISBP2L	RCBTB1	ATP5PD
PABPC1	COPS2	PHF11	HELB
ZNF706	GALK2	FNDC3A	GRIP1
GRHL2	FAM227B	CAB39L	CAND1
RRM2B	FGF7	CDADC1	DYRK2
UBR5	DTWD1	CYSLTR2	LAPTM4B
KLF10	ATP8B4	RCBTB2	ERICH5
AZIN1	RNU6-466P	RB1	POP1
ATP6V1C1	RNU6-1200P	ITM2B	NIPAL2
FZD6	CTXN2	MED4	STK3
CTHRC1		NUDT15	KCNS2
DCAF13		SUCLA2	OSR2
RIMS2		NDUFB6	VPS13B
DCSTAMP		ESD	RGS22
DPYS		LRCH1	MRTO4
LRP12		RUBCNL	FBXO43
ZFPM2		LCP1	SPAG1
OXR1		CPB2	RNF19A
ABRA		ZC3H13	SNX31
SF3A3		SIAH3	PABPC1
ANGPT1		SPERT	ZNF706
RSPO2		ERICH6B	GRHL2
EIF3E		COG3	RRM2B
EMC2		SLC25A30	UBR5
TMEM74		TPT1	KLF10
TRHR		GTF2F2	AZIN1
NUDCD1		KCTD4	ATP6V1C1
EBAG9		NUFIP1	FZD6
SYBU		TSC22D1	CTHRC1
CETN2		SERP2	DCAF13
KCNV1		AL512506.3	RIMS2
CSMD3		LACC1	DCSTAMP
MGST3		CCDC122	DPYS
TRPS1		ENOX1	LRP12
EIF3H		DNAJC15	ZFPM2
UTP23		FAM216B	OXR1
RAD21		TNFSF11	ABRA
SLC30A8		AKAP11	SF3A3
MED30		DGKH	ANGPT1
EXT1		VWA8	RSPO2
SAMD12		NAA16	EIF3E
TNFRSF11B		MTRF1	EMC2
MAL2		KBTBD6	TMEM74
ENPP2		WBP4	TRHR
TAF2		ELF1	NUDCD1
DSCC1		SUGT1	EBAG9
DEPTOR		CNMD	SYBU
COL14A1		PCDH8	CETN2
MRPL13		OLFM4	KCNV1
MTBP		PCDH17	CSMD3
SNTB1		DIAPH3	MGST3
ZHX2		UBE2E2	TRPS1
DERL1		PCDH20	EIF3H
TBC1D31		AL592490.1	UTP23
ATAD2		PCDH9	RAD21
FAM83A		FTL	SLC30A8
C8orf76		KLHL1	MED30
ZHX1-C8orf76		ZFAND6	EXT1
ZHX1		DACH1	SAMD12
WDYHV1		BORA	TNFRSF11B
FBXO32		DIS3	MAL2
KLHL38		PIBF1	ENPP2
ANXA13		KLF5	TAF2
FAM91A1		KLF12	DSCC1
FER1L6		TBC1D4	DEPTOR
TRMT12		LMO7	COL14A1
TATDN1		KCTD12	MRPL13
NDUFB9		ACOD1	MTBP
MTSS1		AC001226.2	SNTB1
SQLE		CLN5	ZHX2
WASHC5		FBXL3	DERL1
TRIB1		MYCBP2	TBC1D31
FAM84B		SCEL	ATAD2
MYC		SLAIN1	FAM83A
GSDMC		EDNRB	C8orf76
FAM49B		POU4F1	ZHX1-C8orf76
ASAP1		RBM26	ZHX1
ADCY8		NDFIP2	WDYHV1
AC010197.2		SPRY2	FBXO32
LDHB		SEC62	KLHL38
EFR3A		PLAT	ANXA13
AC100868.1		SLITRK6	FAM91A1
OC90		SLITRK5	FER1L6
KCNQ3		MYL12A	TRMT12
LRRC6		GPC5	TATDN1
TMEM71		GPC6	NDUFB9
PHF20L1		DCT	MTSS1
TG		TGDS	SQLE
SLA		GPR180	WASHC5
WISP1		ABCC4	TRIB1
NDRG1		CLDN10	FAM84B
ST3GAL1		DZIP1	MYC
ZFAT		DNAJC3	GSDMC
KHDRBS3		UGGT2	FAM49B
FAM135B		OXGR1	ASAP1
COL22A1		MBNL2	ADCY8
KCNK9		IPO5	AC010197.2
TRAPPC9		FARP1	LDHB
37469		STK24	EFR3A
PTK2		SLC15A1	AC100868.1
DENND3		DOCK9	OC90
SLC45A4		UBAC2	KCNQ3
GPR20		GPR18	LRRC6
PTP4A3		GPR183	TMEM71
MROH5		TM9SF2	PHF20L1
TSNARE1		ZIC5	TG
ADGRB1		ZIC2	SLA
SLURP1		PCCA	WISP1
LYPD2		GGACT	NDRG1
LY6E		TMTC4	ST3GAL1
LY6H		NALCN	ZFAT
RHPN1		ITGBL1	KHDRBS3
ZC3H3		FGF14	FAM135B
GSDMD		TPP2	COL22A1
EEF1D		METTL21C	KCNK9
TIGD5		TEX30	TRAPPC9
PYCR3		KDELC1	37469
TSTA3		BIVM-ERCC5	PTK2
MAPK15		BIVM	DENND3
SCRIB		SLC10A2	SLC45A4
PUF60		EFNB2	GPR20
NRBP2		LIG4	PTP4A3
PLEC		ABHD13	MROH5
GRINA		MYO16	TSNARE1
SPATC1		RYR3	ADGRB1
OPLAH		FMN1	SLURP1
EXOSC4		GREM1	LYPD2
GPAA1		SCG5	LY6E
CYC1		ARHGAP11B	LY6H
SHARPIN		AC091057.6	RHPN1
HGH1		GJD2	ZC3H3
MROH1		AQR	GSDMD
BOP1		DPH6	EEF1D
HSF1		C15orf41	TIGD5
RECQL4		MEIS2	PYCR3
TMEM249		TMCO5A	TSTA3
FBXL6		SPRED1	MAPK15
SLC52A1		FAM98B	SCRIB
SLC52A2		RASGRP1	PUF60
ADCK5		THBS1	NRBP2
CPSF1		FSIP1	PLEC
SLC39A4		GPR176	GRINA
VPS28		EIF2AK4	SPATC1
TONSL		BUB1B	OPLAH
CYHR1		PAK6	EXOSC4
KIFC2		BUB1B-PAK6	GPAA1
FOXH1		PLCB2	CYC1
PPP1R16A		CCDC9B	SHARPIN
GPT		DISP2	HGH1
MFSD3		KNSTRN	MROH1
LRRC14		IVD	BOP1
ARHGAP39		BAHD1	HSF1
COMMD5		CHST14	RECQL4
RPL8		CCDC32	TMEM249
ZNF16		RPUSD2	FBXL6
C8orf33		KNL1	SLC52A1
CHRNA3		RAD51	SLC52A2
CHRNA5		AC012476.1	ADCK5
IREB2		RMDN3	CPSF1
WFS1		DNAJC17	SLC39A4
LIMCH1		C15orf62	VPS28
PHOX2B		ZFYVE19	TONSL
TMEM33		PPP1R14D	CYHR1
SLC30A9		SPINT1	KIFC2
BEND4		VPS18	FOXH1
SHISA3		DLL4	PPP1R16A
ATP8A1		CHAC1	GPT
KCTD8		INO80	MFSD3
PPP1R14B		EXD1	LRRC14
YIPF7		CHP1	ARHGAP39
GUF1		OIP5	COMMD5
GNPDA2		NUSAP1	RPL8
GABRG1		TMEM169	ZNF16
COMMD8		NDUFAF1	C8orf33
ATP10D		RTF1	CHRNA3
CORIN		ITPKA	CHRNA5
NFXL1		RPAP1	IREB2
CNGA1		TYRO3	WFS1
TEC		MGA	LIMCH1
SLAIN2		MAPKBP1	PHOX2B
SLC10A4		PLA2G4B	TMEM33
FRYL		JMJD7-PLA2G4B	SLC30A9
OCIAD1		SPTBN5	BEND4
CWH43		EHD4	SHISA3
DCUN1D4		NME4	ATP8A1
SGCB		ACTC1	KCTD8
SPATA18		RPL13A	PPP1R14B
USP46		MIR17	YIPF7
RASL11B		MIR15A	GUF1
SCFD2		MIR92A1	GNPDA2
LNX1		MIR19A	GABRG1
CHIC2		MIR19B1	COMMD8
GSX2		MIR18A	ATP10D
PDGFRA		RNU6-409P	CORIN
KIT		RN7SKP79	NFXL1
KDR		RNU6-502P	CNGA1
SRD5A3		RNU6-867P	TEC
TMEM165		RNU6-130P	SLAIN2
CLOCK		RNU1-130P	SLC10A4
PDCL2		TDRD3	EDAR
EXOC1		SLITRK1	FRYL
CEP135		ARGLU1	CCDC138
KIAA1211		PLA2G4D	OCIAD1
AASDH		PLA2G4E	CWH43
PPAT		KBTBD7	DCUN1D4
PAICS		CCDC168	SGCB
SRP72		INTS6	SPATA18
ARL9		BNIP3L	HIGD2B
REST		MIR20A	HIGD2A
NOA1		MIR16-1	USP46
POLR2B		SNORA80E	LIMS4
IGFBP7		SNORA80C	AC013271.1
ATP5PO		SNORA80D	LIMS1
AP000311.1		RNU1-76P	LIMS3
FTL		RNU1-36P	AC112229.3
PRDX1		RNU1-139P	RASL11B
ADGRL3		RNU6-431P	GCC2
EPHA5		RNU6-899P	SCFD2
CENPC		RF00019	LNX1
STAP1		RNU6-744P	SULT1C2
NDUFA3		RNU6-795P	CHIC2
UBA6		RNU6-1170P	GSX2
GNRHR		RNU6-273P	PDGFRA
TMPRSS11D		RNA5SP194	SLC5A7
TMPRSS11A		RNU6-1299P	KIT
TMPRSS11F		RNU6ATAC31P	FAM32A
YTHDC1		RNU6-1284P	KDR
DBNL		RNU6-379P	ST6GAL2
UGT2A3		RNU6-513P	SRD5A3
UGT2A1		RNU6-491P	TMEM165
SULT1B1		RNU6-600P	UXS1
KRT8		RNU6-488P	C2orf40
AC108941.2		RNU6-712P	FHL2
SULT1E1		RN7SKP13	TGFBRAP1
CSN2		RNU6-634P	C2orf49
ODAM		RNU6-640P	GPR45
CSN3		RF00601	MRPS9
CABS1		SCARNA20	SLC9A2
AMTN		SERPINE3	IL18RAP
AMBN		RNU6-1296P	IL18R1
ENAM		SOX21	CLOCK
UTP3		UCHL3	IL1RL1
RUFY3		RHOV	IL1R2
GRSF1		ZNF770	MAP4K4
TP53BP1		BMF	PDCL2
PPIP5K1		GCHFR	EXOC1
CKMT1B		ANKRD63	CEP135
CKMT1A		LPAR6	RFX8
STRC		FAM155A	RNF149
CATSPER2		COMMD6	CNOT11
PDIA3		SRP14	KIAA1211
ELL3		HS6ST3	TBC1D8
SERINC4		RPLP2	AASDH
MFAP1		RGCC	PPAT
WDR76		MZT1	NPAS2
FRMD5		LRRC63	PAICS
CASC4		MLNR	SRP72
CTDSPL2		RNU6-386P	ARL9
EIF3J		RNU6-313P	REST
SPG11		RNU6-1226P	NOA1
PATL2		RNU6-325P	POLR2B
B2M		RNU6-1274P	IGFBP7
TRIM69		RNU6-551P	ATP5PO
TERB2		RNU6-169P	AP000311.1
SORD		RNU6-724P	FTL
DUOX2		RNU6-220P	PRDX1
DUOXA2		RNU6-395P	ADGRL3
DUOXA1		RAP2A	THADA
DUOX1		CLYBL	PLEKHH2
SHF		TNFSF13B	DYNC2LI1
GATM		JMJD7	ABCG5
SPATA5L1		RNF219	ABCG8
SLC30A4			LRPPRC
BLOC1S6			PPM1B
AC090527.2			AC013717.1
SQOR			SLC3A1
SEMA6D			PREPL
SLC24A5			CAMKMT
MYEF2			SIX3
SLC12A1			SIX2
DUT			SRBD1
FBN1			PRKCE
CEP152			EPAS1
SHC4			TMEM247
EID1			ATP6V1E2
SECISBP2L			RHOQ
COPS2			PIGF
GALK2			CRIPT
FAM227B			SOCS5
FGF7			TTC7A
DTWD1			EPHA5
ATP8B4			CENPC
SLC27A2			STAP1
HDC			UBA6
GABPB1			GNRHR
USP8			TMPRSS11D
USP50			TMPRSS11A
TRPM7			TMPRSS11F
SPPL2A			YTHDC1
AP4E1			DBNL
TNFAIP8L3			UGT2A3
CYP19A1			UGT2A1
GLDN			SULT1B1
DMXL2			KRT8
SCG3			AC108941.2
LYSMD2			SULT1E1
TMOD2			CSN2
LEO1			ODAM
MAPK6			CSN3
GNB5			CABS1
MYO5C			AMTN
MYO5A			AMBN
FAM214A			ENAM
ONECUT1			UTP3
WDR72			RUFY3
UNC13C			GRSF1
RSL24D1			MOB1B
RAB27A			POU3F3
CCPG1			ENPP7
DNAAF4			PPIP5K1
PYGO1			CKMT1B
PRTG			CKMT1A
NEDD4			STRC
RFX7			CATSPER2
TEX9			PDIA3
MNS1			ELL3
ZNF280D			SERINC4
AC090517.4			MFAP1
TCF12			WDR76
CGNL1			FRMD5
MYZAP			CASC4
GCOM1			CTDSPL2
ALDH1A2			EIF3J
AQP9			SPG11
LIPC			PATL2
ADAM10			B2M
MINDY2			TRIM69
SLTM			TERB2
CCNB2			SORD
RNF111			DUOX2
MYO1E			DUOXA2
FAM81A			DUOXA1
GCNT3			DUOX1
GTF2A2			SHF
BNIP2			GATM
ICE2			SPATA5L1
RORA			SLC30A4
VPS13C			BLOC1S6
TLN2			AC090527.2
TPM1			SQOR
LACTB			MATN2
RAB8B			SEMA6D
CA12			SLC24A5
USP3			MYEF2
FBXL22			SLC12A1
HERC1			DUT
DAPK2			FBN1
CIAO2A			CEP152
SNX1			SHC4
SNX22			EID1
PPIB			SECISBP2L
CSNK1G1			ATP8B4
TRIP4			HACD3
ZNF609			INTS14
OAZ2			PIAS1
RBPMS2			MIR30D
PIF1			RNU6-928P
PLEKHO2			RNU6-1106P
ANKDD1A			RNU4-54P
SPG21			RF00421
MTFMT			RNU6-1308P
SLC51B			RN7SKP222
RASL12			RNU105C
CLPX			SNORA73B
CILP			SNORA73A
PARP16			RNU5A-6P
IGDCC3			RNVU1-7
IGDCC4			RF00019
DPP8			RNU6-466P
HACD3			RNU6-1200P
INTS14			MIR151A
SLC24A1			MIR599
DENND4A			MIR147B
RAB11A			RANBP2
MEGF11			SULT1C3
DIS3L			SULT1C4
TIPIN			LEMD3
MAP2K1			CHRNB4
SNAPC5			SPINK2
RPL4			SLURP2
ZWILCH			ZAR1
LCTL			GABRA4
SMAD6			LRRC66
SMAD3			SKOR1
AAGAB			TXK
IQCH			PKHD1L1
C15orf61			UGT2B11
MAP2K5			UGT2B28
PIAS1			UGT2B10
CALML4			UGT2B7
CLN6			UGT2B4
FEM1B			UGT2B17
ITGA11			UGT2B15
CORO2B			DGAT1
ANP32A			GRXCR1
ANP32D			GABRA2
SPESP1			HHLA1
NOX5			TMEM65
GLCE			XBP1
PAQR5			MIR30B
KIF23			RNU6-1225P
TLE3			RNU6-686P
MIR190A			RF00026
MIR30D			SNORD89
RNU6-928P			RNU6-171P
SNORD18B			RNU6-808P
RNU4-54P			RNU6-153P
RF00421			SNORA80E
RNU6-1308P			SNORA80C
SNORD16			SNORA80D
RNU105C			MIR1282
SNORA73B			MIR1302-6
SNORA73A			RNU6-1095P
RNU5B-1			RNU6-930P
RNU5A-6P			RNU6-770P
RNVU1-7			RNU6-760P
RF00019			RNU6-88P
RNU6-466P			RF00004
RNU6-1200P			RNU6-252P
MIR151A			RNU4-37P
MIR147B			RNU6-699P
GSR			RF00322
LEMD3			RNU6-943P
CHRNB4			RF00284
SPINK2			SNORD74B
SLURP2			JCHAIN
ZAR1			TMPRSS11E
GABRA4			LRRC24
LRRC66			GPIHBP1
SKOR1			ANKRD46
TXK			TECRL
PKHD1L1			SLC25A32
UGT2B11			AC012213.5
UGT2B28			GLI4
UGT2B10			HAS2
UGT2B7			SLC9A4
UGT2B4			ZNF517
UGT2B17			MSRB3
UGT2B15			SNORA26
DGAT1			RF00568
GRXCR1			ZFP41
TMOD3			AC138696.1
GABRA2			PRR27
FOXB1			FARSB
HHLA1			RASSF3
TMEM65			RNF139
XBP1			CTXN2
MIR628			MIF4GD
MIR30B			ZNF623
RNU6-1225P			NCALD
RNU6-1067P			ZNF572
RNU6-793P			RIDA
RNU6-1198P			RNU6-859P
RNU6-1098P			CSN1S1
RF00026			RF01955
RNU6-746P			C8orf82
RNU6-723P			NOV
RNU6-686P			ZNF7
SNORD18A			CHRAC1
SNORD18C			LLPH
RNU6-153P			HYKK
MIR1282			ODF1
RNU6-1095P			UBE2NL
RNU6-930P			ZNF250
RNU6-770P			CREG2
RNU6-760P			RF01956
RNU6-88P			ZFP36L2
RF00402			COLEC10
RF00004			HOPX
SCARNA14			OCIAD2
RNU6-252P			C15orf48
RNU4-37P			LY6L
RNU6-542P			EXOC1L
RNU6-699P			ZNF34
RF00432			RNU6-660P
RNU6-279P			ZIM2
RNU6-943P			C12orf66
RF00284			NAPRT
SNORD74B			NIPAL1
JCHAIN			CBX8
TMPRSS11E			CBX2
LRRC24			AARD
GPIHBP1			BAALC
ANKRD46			THEGL
TECRL			FAM83H
SLC25A32			PSCA
AC012213.5			MAFA
GLI4			MCFD2
HAS2			THEM6
ZNF517			RF01957
MSRB3			WDR97
SNORA26
RF00568
ZFP41
AC138696.1
PRR27
RNF139
CTXN2
MIF4GD
ZNF623
AC087632.1
PCLAF
NCALD
ZNF572
RNU6-859P
CSN1S1
RF01955
C8orf82
NOV
ZNF7
CHRAC1
LLPH
HYKK
ODF1
ZNF250
RF01956
PIGB
COLEC10
APH1B
HOPX
OCIAD2
C15orf48
UBAP1L
LY6L
EXOC1L
ZNF34
RNU6-660P
ZIM2
POLR2M
NAPRT
NIPAL1
PDCD7
AARD
BAALC
MAP1A
THEGL
FAM83H
PSCA
MAFA
ARPP19
THEM6
RF01957
WDR97
